# Supplementary material for: Detection of Apparent Early Rabies Infection by LN34 Pan-Lyssavirus Real-Time RT-PCR Assay in Pennsylvania
Source: Viruses. 2022 Aug 23;14(9):1845. doi: 10.3390/v14091845 (PMC9504839; doi:10.3390/v14091845)
Supplement: Supplementary file 1 [file viruses-14-01845-s001.zip]

Archive with 2 entries (2 files):
- S1_Table.xlsx
- S1_Text.pdf
