# Supplementary material for: Detection of Apparent Early Rabies Infection by LN34 Pan-Lyssavirus Real-Time RT-PCR Assay in Pennsylvania
Source: Viruses. 2022 Aug 23;14(9):1845. doi: 10.3390/v14091845 (PMC9504839; doi:10.3390/v14091845)
Supplement: Supplementary file 1 [file viruses-14-01845-s001.zip › S1_Table.xlsx]

## Sheet: Sheet1
			JQ685944 NCSK	A19-1453-cat-19R00846	A19-1454-fox-19R00997	MK540681 ERAC	A19-1452-raccoon-19R01059	A19-1456-fox-19R010090	JQ685968 SCSK	A19-1455-bat-19R01018	JQ685920 EF-E1
			JQ685944 NCSK	2019 PA Cat 846	2019 PA Fox 997	MK540681 RAC	2019 PA Juv Rac	2019 PA Fox 090	JQ685968 SCSK	2019 PA Bat 018	JQ685920 EF-E1
JQ685944_NCSK		JQ685944 NCSK		230	228	231	234	235	239	190	191
BC03_A19-1453_cat_19R00846		2019 PA Cat 846	329		14	10	21	20	168	197	198
BC04_A19-1454_fox_19R00997		2019 PA Fox 997	335	37		6	17	18	165	194	195
MK540681_ERAC		MK540681 RAC	332	20	19		13	16	164	196	195
BC90_A19-1452_raccoon_19R01059		2019 PA Juv Rac	335	26	23	8		25	168	195	194
BC06_A19-1456_fox_19R010090		2019 PA Fox 090	331	31	32	17	23		164	200	198
JQ685968_SCSK		JQ685968 SCSK	339	251	244	248	252	255		211	209
BC05_A19-1455_bat_19R01018		2019 PA Bat 018	291	268	273	268	270	264	285		18
JQ685920_EF-E1		JQ685920 EF-E1	290	270	275	270	272	266	296	19
